# Supplementary material for: More than Just Host Plant Preferences for the Two Main Vectors of Xylella fastidiosa in Europe: Two Insect Species and Two Different Behaviors
Source: Insects. 2025 Apr 15;16(4):416. doi: 10.3390/insects16040416 (PMC12027782; doi:10.3390/insects16040416)
Supplement: Supplementary file 1 [file insects-16-00416-s001.zip]

Archive with 1 entries (1 files):
- insects-3454203-supplementary.pdf
